# Supplementary material for: Sema4C Is Required for Vascular and Primary Motor Neuronal Patterning in Zebrafish
Source: Cells. 2022 Aug 15;11(16):2527. doi: 10.3390/cells11162527 (PMC9406964; doi:10.3390/cells11162527)
Supplement: Supplementary file 1 [file cells-11-02527-s001.zip]

Archive with 1 entries (1 files):
- cells-1810463-supplementary.pdf
